# Supplementary material for: Turn-on chemiluminescence probes and dual-amplification of signal for detection of amyloid beta species in vivo
Source: Nat Commun. 2020 Aug 13;11:4052. doi: 10.1038/s41467-020-17783-4 (PMC7426431; doi:10.1038/s41467-020-17783-4)
Supplement: Supplementary file 4 — Source Data [file 41467_2020_17783_MOESM4_ESM.xlsx]

## Sheet: Fig2BC
Fig2B
ADLumin-1	+ Stirred
31300000	100000000
18700000	81700000
28300000	82700000
Fig2C
	Time (min)	ADLumin-1	ADLumin-1+Oxygen
	0	1780000000	1730000000
	10	1990000000	2040000000
bubble oxygen	11	2370000000	54800000000
	30	1830000000	5850000000
bubble oxygen	32	2130000000	26900000000
	48	1800000000	4470000000
bubble oxygen	50	2080000000	20600000000
	75	2060000000	320000000
bubble oxygen	77	2450000000	594000000

## Sheet: Fig3EG
Fig3e
Background Reading
262	186	196
ADLumin-1
1256	1582	1075
ADLumin-1+Agg 40
131300	124500	88080
Fig3g
ADLumin-1+Brain Homo
2097000	2233000	1846000
ADLumin-1+Brain Homo+Agg 40
25230000	24970000	21880000

## Sheet: Fig4B
Fig.4B
	Tube Imaging	Place under abdomen	% Penetration
Luciferin	161300000	8708000	5.39864
ADLumin-1	108900000	5141000	4.72084

## Sheet: Fig5DEF
Fig5D
	Label	Area	Mean	Min	Max
1	BlueEx-gain16-1399ms-3-scale bar.jpg	1020	39.133	0	103
2	BlueEx-gain16-1399ms-3-scale bar.jpg:0392-1064	1020	4.612	0	28		Plaque	Noise/background	Ratio
3	BlueEx-gain16-1399ms-3-scale bar.jpg:0392-1064	1020	35.658	1	104		39.133	4.612	8.48504
4	BlueEx-gain16-1399ms-3-scale bar.jpg:0392-1064	1020	4.181	0	38		35.658	4.181	8.52858
5	BlueEx-gain16-1399ms-3-scale bar.jpg:0392-1064	1020	39.72	6	101		39.72	5.523	7.19174
6	BlueEx-gain16-1399ms-3-scale bar.jpg:0392-1064	1020	5.523	0	29		48.415	7.722	6.26975
7	BlueEx-gain16-1399ms-3-scale bar.jpg:0392-1064	1020	48.415	3	104		45.967	6.77	6.78981
8	BlueEx-gain16-1399ms-3-scale bar.jpg:0392-1064	1020	7.722	0	51		35.92	4.533	7.92411
9	BlueEx-gain16-1399ms-3-scale bar.jpg:0392-1064	1020	45.967	9	109
10	BlueEx-gain16-1399ms-3-scale bar.jpg:0392-1064	1020	6.77	1	32
11	BlueEx-gain16-1399ms-3-scale bar.jpg:0392-1064	1020	35.92	2	102
12	BlueEx-gain16-1399ms-3-scale bar.jpg:0392-1064	1020	4.533	0	33
Fig5E
Plaques	Label	Area	Mean	Min	Max
1	Composite No597 Crop.tif:0219-0368	0.003	68.673	13	147		Plaques	Noise/Background	SNR
2	Composite No597 Crop.tif:0219-0368	0.003	3.409	0	18		68.673	3.409	20.1446
3	Composite No597 Crop.tif:0219-0368	0.003	71.403	2	175		71.403	3.581	19.9394
4	Composite No597 Crop.tif:0219-0368	0.003	3.581	0	31		47.583	2.834	16.79
5	Composite No597 Crop.tif:0219-0368	0.003	47.583	1	120		50.199	2.642	19.0004
6	Composite No597 Crop.tif:0219-0368	0.003	2.834	0	16		71.929	4.241	16.9604
7	Composite No597 Crop.tif:0219-0368	0.003	50.199	3	138
8	Composite No597 Crop.tif:0219-0368	0.003	2.642	0	13
9	Composite No597 Crop.tif:0219-0368	0.003	71.929	0	163
10	Composite No597 Crop.tif:0219-0368	0.003	4.241	0	19
CAA	Label	Area	Mean	Min	Max
1	Composite No597 Crop.tif:0219-0081	0.000703	120.451	69	161		CAAs	Noise/Background	SNR
2	Composite No597 Crop.tif:0219-0081	0.000703	5.134	0	22		120.451	5.134	23.4614
3	Composite No597 Crop.tif:0219-0081	0.000703	132.573	32	165		132.573	5.423	24.4464
4	Composite No597 Crop.tif:0219-0081	0.000703	5.423	0	18		109.593	5.47	20.0353
5	Composite No597 Crop.tif:0219-0081	0.000703	109.593	45	147		128.688	4.897	26.2789
6	Composite No597 Crop.tif:0219-0081	0.000703	5.47	1	13		162.652	6.245	26.0452
7	Composite No597 Crop.tif:0219-0081	0.000703	128.688	61	171
8	Composite No597 Crop.tif:0219-0081	0.000703	4.897	0	31
9	Composite No597 Crop.tif:0219-0081	0.000703	162.652	132	184
10	Composite No597 Crop.tif:0219-0081	0.000703	6.245	1	26
Fig5F
	Label	Area	Mean	Min	Max
1	BlueEx-gain16-1399ms-3-scale bar.jpg	1020	39.133	0	103
2	BlueEx-gain16-1399ms-3-scale bar.jpg:0392-1064	1020	4.612	0	28		Plaque	Noise/Background	SNR
3	BlueEx-gain16-1399ms-3-scale bar.jpg:0392-1064	1020	35.658	1	104		39.133	4.612	8.48504
4	BlueEx-gain16-1399ms-3-scale bar.jpg:0392-1064	1020	4.181	0	38		35.658	4.181	8.52858
5	BlueEx-gain16-1399ms-3-scale bar.jpg:0392-1064	1020	39.72	6	101		39.72	5.523	7.19174
6	BlueEx-gain16-1399ms-3-scale bar.jpg:0392-1064	1020	5.523	0	29		48.415	7.722	6.26975
7	BlueEx-gain16-1399ms-3-scale bar.jpg:0392-1064	1020	48.415	3	104		45.967	6.77	6.78981
8	BlueEx-gain16-1399ms-3-scale bar.jpg:0392-1064	1020	7.722	0	51		35.92	4.533	7.92411
9	BlueEx-gain16-1399ms-3-scale bar.jpg:0392-1064	1020	45.967	9	109
10	BlueEx-gain16-1399ms-3-scale bar.jpg:0392-1064	1020	6.77	1	32
11	BlueEx-gain16-1399ms-3-scale bar.jpg:0392-1064	1020	35.92	2	102
12	BlueEx-gain16-1399ms-3-scale bar.jpg:0392-1064	1020	4.533	0	33

## Sheet: Fig6BD
Fig6B
Brain
	ADLumin-1
	WT	5XFAD	Ratio (Normalized with WT)
	663200	1099000	1.65712
	213000	371200	1.74272
	369900	601000	1.62476
	561800	996300	1.77341
Fig6D
Eye
	WT	5XFAD	Ratio (Normalized with WT)
	90700	185000	2.03969
	48170	52130	1.08221
	90700	169000	1.86329
	81700	135000	1.65239

## Sheet: Fig9CDE
Fig9C
Brain
	ADLumin-1+CRANAD-3
	WT	5XFAD	Ratio (Normalized with WT)
	699300	1329000	1.90047
	714700	1818000	2.54372
	1216000	2212000	1.81908
Fig9D
	WT	5XFAD	Ratio (Normalized with WT)
Brain	6379	18620	2.91895
640 nm	46020	101800	2.21208
	114700	185300	1.61552
Fig9E
Spectral Unmixing	WT	5xFAD	Ratio
Brain	10700	23010	2.15047
	10510	39930	3.79924
	22100	77560	3.5095

## Sheet: SI Fig3B
SI Fig.3B
ROS	1	2	3
ADLumin-1	32920	31310	32800
ADLumin-1 + H2O2	35780	36320	35270
ADLumin-1+CLO-	23940	22860	24610
ADLumin-1+TBHP	38640	36310	36170
ADLumin-1+O2-	38010	35490	36450

## Sheet: SI Fig4B
SI Fig.4B
	MCLA	MCLA+Aβ Agg
	1240000	297000
	1040000	362000
	775000	307000

## Sheet: SI Fig.5D
SI Fig.5D
		Label	Area	Mean	Min	Max	MinThr	MaxThr
	1	AD130-Brain staning.jpg:0514-0915	130.876	179.079	34	255	0	255
	2	AD130-Brain staning.jpg:0514-0915	130.876	12.948	0	69	0	255		Plaque	Noise/Background	SNR
	3	AD130-Brain staning.jpg:0514-0915	130.876	222.595	72	255	0	255		179.079	12.948	13.8306
	4	AD130-Brain staning.jpg:0514-0915	130.876	13.975	0	79	0	255		222.595	13.975	15.9281
	5	AD130-Brain staning.jpg:0514-0915	130.876	217.184	48	255	0	255		217.184	33.325	6.51715
	6	AD130-Brain staning.jpg:0514-0915	130.876	33.325	0	93	0	255		130.946	20.62	6.35044
	7	AD130-Brain staning.jpg:0514-0915	130.876	130.946	0	255	0	255		115.609	11.007	10.5032
	8	AD130-Brain staning.jpg:0514-0915	130.876	20.62	0	96	0	255		155.037	17.658	8.77999
	9	AD130-Brain staning.jpg:0514-0915	130.876	115.609	0	255	0	255		138.289	9.374	14.7524
	10	AD130-Brain staning.jpg:0514-0915	130.876	11.007	0	72	0	255
	11	AD130-Brain staning.jpg:0514-0915	130.876	155.037	3	255	0	255
	12	AD130-Brain staning.jpg:0514-0915	130.876	17.658	0	93	0	255
	13	AD130-Brain staning.jpg:0514-0915	130.876	138.289	0	255	0	255
	14	AD130-Brain staning.jpg:0514-0915	130.876	9.374	0	69	0	255

## Sheet: SI 6BD
SI Fig6B
Nose
	ADLumin-1
	WT	5XFAD	Ratio (Normalized with WT)
	52250	97600	1.86794
	79890	138000	1.72738
	97900	145400	1.48519
SI Fig6D
Palm	WT	5XFAD	Ratio (Normalized with WT)
	226	221	0.977876
	360	312	0.866667
	495	648	1.30909
	247	289	1.17004

[truncated: 1 more sheets: SI Fig7BCD]
